# Supplementary material for: Antioxidant and Stress Resistance Properties of Flavonoids from Chinese Sea Buckthorn Leaves from the Qinghai–Tibet Plateau
Source: Antioxidants (Basel). 2024 Jun 25;13(7):763. doi: 10.3390/antiox13070763 (PMC11273727; doi:10.3390/antiox13070763)
Supplement: Supplementary file 1 [file antioxidants-13-00763-s001.zip]

Archive with 1 entries (1 files):
- antioxidants-3035474-supplementary.pdf
